# Supplementary material for: Chemical Fingerprint of Floral Nectar in Apple (Malus sp.) Cultivars Grown in Norway
Source: Antioxidants (Basel). 2026 Jan 13;15(1):103. doi: 10.3390/antiox15010103 (PMC12837190; doi:10.3390/antiox15010103)
Supplement: Supplementary file 1 [file antioxidants-15-00103-s001.zip]

Archive with 1 entries (1 files):
- antioxidants-4055174-supplementary.pdf
